# Supplementary material for: Identification of Immune Hub Genes in Obese Postmenopausal Women Using Microarray and Single-Cell RNA Seq Data
Source: Genes (Basel). 2025 Jun 30;16(7):783. doi: 10.3390/genes16070783 (PMC12294730; doi:10.3390/genes16070783)
Supplement: Supplementary file 1 [file genes-16-00783-s001.zip]

Archive with 1 entries (1 files):
- genes-3658137-supplementary.pdf
